# Supplementary material for: Repurposing Benzimidazoles against Causative Agents of Chromoblastomycosis: Albendazole Has Superior In Vitro Activity Than Mebendazole and Thiabendazole
Source: J Fungi (Basel). 2023 Jul 16;9(7):753. doi: 10.3390/jof9070753 (PMC10381309; doi:10.3390/jof9070753)
Supplement: Supplementary file 1 [file jof-09-00753-s001.zip]

Archive with 1 entries (1 files):
- jof-2356660-supplementary.pdf
